# Supplementary material for: Resveratrol Mitigates Metabolism in Human Microglia Cells
Source: Antioxidants (Basel). 2023 Jun 9;12(6):1248. doi: 10.3390/antiox12061248 (PMC10294838; doi:10.3390/antiox12061248)
Supplement: Supplementary file 1 [file antioxidants-12-01248-s001.zip]

Archive with 1 entries (1 files):
- antioxidants-2442182-supplementary.pdf
